# Supplementary material for: ETTAS: a modular aptamer-recruited platform for programmable translational activation
Source: Nucleic Acids Res. 2026 Jul 25;54(14):gkag692. doi: 10.1093/nar/gkag692 (PMC13401040; doi:10.1093/nar/gkag692)
Supplement: gkag692_Supplemental_Files [file gkag692_supplemental_files.zip]

Archive with 2 entries (2 files):
- Supplementary Materials.docx
- Supplementary Table S5.xlsx
