# Supplementary material for: ETTAS: a modular aptamer-recruited platform for programmable translational activation
Source: Nucleic Acids Res. 2026 Jul 25;54(14):gkag692. doi: 10.1093/nar/gkag692 (PMC13401040; doi:10.1093/nar/gkag692)
Supplement: gkag692_Supplemental_Files [file gkag692_supplemental_files.zip › Supplementary Table S5.xlsx]

## Sheet: Sheet1
Aptamer_ID	Aptamer_Rename	Sequence / Random_Region_Length/36	Total_Reads	P2	P4	P6	airosol	Nucleotides	P6/P2	P6/P4	P6/MIX
>Cas13-0001	>Cas13-01	CTGGCAGTAGGTTGCAAACGTCCTCGGTTTCCGCTT	88456	3628	2539	73645	8644	36	20.2991	29.0055	8.51978
>Cas13-0002	>Cas13-02	CCACCCCATCTGTCCCGTCCCCCTGCTGTGTCCCTC	52086	2075	13073	28945	7993	36	13.9494	2.21411	3.62129
>Cas13-0003	>Cas13-03	CACACCACCGTACTCCCACCTTTGCTGCGTCCCCCA	51035	2094	14210	27075	7656	36	12.9298	1.90535	3.53644
>Cas13-0004	>Cas13-04	CGCGAAGACACCCTTGGCTCTCAGCTCCGTCGCTAG	26992	1034	884	20085	4989	36	19.4246	22.7206	4.02586
>Cas13-0005	>Cas13-05	CGGCGATCGGCATCCCTGACGTTCAACTCTGGTCGT	22084	1196	762	16954	3172	36	14.1756	22.2493	5.34489
>Cas13-0006	>Cas13-06	CTCGTGTTGACATCCCTGGCACTCAGCGCTGACCGG	21240	972	742	15313	4213	36	15.7541	20.6375	3.6347
>Cas13-0007	>Cas13-07	CCACTCCATCTGTCCCGTCCCCCTGCTGTGTCCCTC	31990	1642	10652	15190	4506	36	9.25091	1.42602	3.37106
>Cas13-0008	>Cas13-08	CTAGTGACGACATCCCTGGCGCTCAGCTCTGTCATG	18087	868	693	14282	2244	36	16.4539	20.6089	6.36453
>Cas13-0009	>Cas13-09	ATGACGTCCTCGGCACTCAGCCCGTCACCGGTAATT	19026	580	402	14105	3939	36	24.319	35.0871	3.58086
>Cas13-0010	>Cas13-10	TGCGAGGTGACACCCCTGGCACTCAGCTCCGCCTCA	14404	531	445	10496	2932	36	19.7665	23.5865	3.57981
>Cas13-0011	>Cas13-11	CCCATGGACGACGTCCTGCTTTGTTTGCCAGTGAGT	7775	457	603	6255	460	36	13.6871	10.3731	13.5978
>Cas13-0012	>Cas13-12	CCACACGGTTCCTCTGGTCCTCATGCTGCGTCCAATG	9679	546	2733	4832	1568	37	8.84982	1.76802	3.08163
>Cas13-0013	>Cas13-13	CGAGCACTCACATCCCTGGGACCCAGCGCCGGTCTA	6187	290	216	4642	1039	36	16.0069	21.4907	4.46776
>Cas13-0014	>Cas13-14	GCGGAATGACACCCTTGGCACTCAGCTATGTTCGAT	5347	296	180	4388	483	36	14.8243	24.3778	9.08489
>Cas13-0015	>Cas13-15	CACACCACCGTACTCCCACCTTTGCTGCGTCCCCCT	8498	440	2735	4061	1262	36	9.22955	1.48483	3.21791
>Cas13-0016	>Cas13-16	CGACGGACGACACCCTTGGCGTTCAACTGGTGCGGT	4870	233	218	3691	728	36	15.8412	16.9312	5.07005
>Cas13-0017	>Cas13-17	GCCTGCGAATCGGGTGTGGAGTTCTGTAGATGCAAT	3447	124	130	3037	156	36	24.4919	23.3615	19.4679
>Cas13-0018	>Cas13-18	GCCAAGGTGACGTCCCCGGCATCCAACTATGCCTTC	3742	205	195	2774	568	36	13.5317	14.2256	4.8838
>Cas13-0020	>Cas13-19	CCCGGGGTGGCACCCTTGACATTCAACTCGCCCAGA	3200	145	124	2450	481	36	16.8966	19.7581	5.09356
>Cas13-0022	>Cas13-20	TCCCCCCTGTTCGAGCGCTCCGTCATGCCAGTCCTG	3548	362	393	2316	477	36	6.39779	5.89313	4.85535
>Cas13-0023	>Cas13-21	TGGGGACACAGACACCCCTGGCTTTCAACTTGGTGT	2747	176	108	2314	149	36	13.1477	21.4259	15.5302
>Cas13-0024	>Cas13-22	ATCCAGGGTGACATCCCTGGCACTCAGCGCCGCCCT	2838	194	161	1944	539	36	10.0206	12.0745	3.60668
>Cas13-0025	>Cas13-23	TCCCCCCCATGGTCCCCACTTACTGCTGCGTCCCCC	3728	140	1334	1713	541	36	12.2357	1.28411	3.16636
>Cas13-0026	>Cas13-24	CCACTCCACCTGTCCCGTCCCCCTGCTGTGTCCCTC	4040	251	1528	1698	563	36	6.76494	1.11126	3.01599
>Cas13-0027	>Cas13-25	CACACCACCGTACTCCCACCTTTGCTGCGTCCCCCC	3291	200	947	1641	503	36	8.205	1.73284	3.26243
>Cas13-0029	>Cas13-26	CGAATCGATGGCACCCCTGACATACAACTCGTCGAC	1571	74	57	1287	153	36	17.3919	22.5789	8.41176
>Cas13-0031	>Cas13-27	GGCAGTACTTACACCCTTGGAACTCAGCTCTGGTCT	1765	273	168	1256	68	36	4.60073	7.47619	18.4706
>Cas13-0032	>Cas13-28	GTCGTGGCCGACATCCCTGGCGTTCAACTTGGCTTT	1545	142	103	1104	196	36	7.77465	10.7184	5.63265
>Cas13-0033	>Cas13-29	CCACCCCACCTGTCCCGTCCCCCTGCTGTGTCCCTC	2106	99	592	1080	335	36	10.9091	1.82432	3.22388
>Cas13-0034	>Cas13-30	CACACCACCATACTCCCACCTTTGCTGCGTCCCCCA	1859	127	501	1005	226	36	7.91339	2.00599	4.4469
>Cas13-0035	>Cas13-31	CACACCACCGTACTCCCACCTTTGCTGCGTCCCCC	2066	120	657	997	292	35	8.30833	1.5175	3.41438
>Cas13-0036	>Cas13-32	GAGTCGTATGACATCCCTGGCACTCAGCGCCGTACC	1420	112	87	947	274	36	8.45536	10.8851	3.4562
>Cas13-0037	>Cas13-33	CACACCACCGTACTCCCACCCTTGCTGCGTCCCCCA	1696	70	480	897	249	36	12.8143	1.86875	3.60241
>Cas13-0038	>Cas13-34	CCACCCCATCTGTCCCGTCCCCCTGCTGCGTCCCTC	1607	69	382	895	261	36	12.971	2.34293	3.42912
>Cas13-0039	>Cas13-35	ATGACGCCCTCGGCACTCAGCCCGTCACCGGTAATT	1127	43	29	885	170	36	20.5814	30.5172	5.20588
>Cas13-0040	>Cas13-36	CCACCCCATCTGTCCCGTCCCTCTGCTGTGTCCCTC	1425	60	382	776	207	36	12.9333	2.03141	3.74879
>Cas13-0041	>Cas13-37	TCGAGCGTTGACACCCCTGGCATTCAACTCGACCGA	1031	76	47	735	173	36	9.67105	15.6383	4.24855
>Cas13-0042	>Cas13-38	CCACCCCATCTGTCCCGTCCCCCTGCTGTGTCCCCC	1290	48	357	703	182	36	14.6458	1.96919	3.86264
>Cas13-0043	>Cas13-39	CCATGCGTGACGTCCCCGGCATCCAACTCTGCGCTC	1223	208	118	686	211	36	3.29808	5.81356	3.25118
>Cas13-0044	>Cas13-40	CACACCACTGTACTCCCACCTTTGCTGCGTCCCCCA	1269	98	366	647	158	36	6.60204	1.76776	4.09494
>Cas13-0045	>Cas13-41	CCACCCCATCTGTCCTGTCCCCCTGCTGTGTCCCTC	1163	51	313	645	154	36	12.6471	2.0607	4.18831
>Cas13-0046	>Cas13-42	CACACCACCGTACCCCCACCTTTGCTGCGTCCCCCA	1051	43	258	612	138	36	14.2326	2.37209	4.43478
>Cas13-0047	>Cas13-43	TCATGACACAGTGGCACCCCTGACATTCAACTTGCT	696	70	40	579	7	36	8.27143	14.475	82.7143
>Cas13-0048	>Cas13-44	CCACCCCATCTGTCCCGTTCCCCTGCTGTGTCCCTC	976	39	229	558	150	36	14.3077	2.43668	3.72
>Cas13-0049	>Cas13-45	CTCCACACACGGTCTGGTCTCATGCTGGTCACTC	1041	120	245	538	138	34	4.48333	2.19592	3.89855
>Cas13-0051	>Cas13-46	CCACCCCATCTGTCCCGTCCCCTTGCTGTGTCCCTC	911	33	248	510	120	36	15.4545	2.05645	4.25
>Cas13-0053	>Cas13-47	CCACCCCATCTGTCCCGTCTCCCTGCTGTGTCCCTC	896	49	236	489	122	36	9.97959	2.07203	4.0082
>Cas13-0055	>Cas13-48	CCACTCCATCTGTCCCGTCCCCCTGCTGTGTCCCCC	982	68	337	443	134	36	6.51471	1.31454	3.30597
>Cas13-0056	>Cas13-49	GACACTCGCTACTGGTACGGGCTTGTCTCCTTGCCT	614	81	84	431	18	36	5.32099	5.13095	23.9444
>Cas13-0057	>Cas13-50	CTGGCAGTAGGTTGCAAACGTCCTCGGTTTCCGCTC	543	32	22	430	59	36	13.4375	19.5455	7.28814
>Cas13-0059	>Cas13-51	GCATTGTTCGCGCGCTTTGTCATGTCAGTCCCCTCC	698	116	110	412	60	36	3.55172	3.74545	6.86667
>Cas13-0060	>Cas13-52	GTCTCAACGGTGACGTCCCCGGCATTCAACTCGCCT	615	68	55	404	88	36	5.94118	7.34545	4.59091
>Cas13-0061	>Cas13-53	CACACCACCGTATTCCCACCTTTGCTGCGTCCCCCA	820	54	255	385	126	36	7.12963	1.5098	3.05556
>Cas13-0063	>Cas13-54	GACGGGAGGACACCCATGGCCCTCAGCTACAGTCCT	488	18	15	376	79	36	20.8889	25.0667	4.75949
>Cas13-0064	>Cas13-55	ATGTCAGGTCCGTCCTGTACCGTCTCGTGCGCCTGT	554	70	62	376	46	36	5.37143	6.06452	8.17391
>Cas13-0065	>Cas13-56	CACACCACCGTACTCCCACCTTTGCTGCGTCCCTCA	670	51	158	367	94	36	7.19608	2.32278	3.90426
>Cas13-0066	>Cas13-57	GCTATGGTGACGTCCCCGGCATTCAACTCGCCCGCT	517	48	39	359	71	36	7.47917	9.20513	5.05634
>Cas13-0067	>Cas13-58	CCACCCCATCTGTCCCGTCCTCCTGCTGTGTCCCTC	616	37	136	345	98	36	9.32432	2.53676	3.52041
>Cas13-0068	>Cas13-59	CCACCCCATCTGTCCCGTCCCCCTGCTGTGTCCCTT	641	23	189	332	97	36	14.4348	1.75661	3.42268
>Cas13-0069	>Cas13-60	GTGGATCGCCCTGCCTTCGGATTGCCTCTGCCTGTT	541	92	77	331	41	36	3.59783	4.2987	8.07317
>Cas13-0070	>Cas13-61	CCACCCCATCCGTCCCGTCCCCCTGCTGTGTCCCTC	609	20	163	325	101	36	16.25	1.99387	3.21782
>Cas13-0072	>Cas13-62	CCACCCCATCTGTCCCGTCCCCCTGCTGTGTCCCGC	631	19	195	317	100	36	16.6842	1.62564	3.17
>Cas13-0074	>Cas13-63	CCACCCCATCTGTCCCTTCCCCCTGCTGTGTCCCTC	510	40	100	302	68	36	7.55	3.02	4.44118
>Cas13-0075	>Cas13-64	TCACCCCATCTGTCCCGTCCCCCTGCTGTGTCCCTC	667	28	242	301	96	36	10.75	1.2438	3.13542
>Cas13-0077	>Cas13-65	GTCCAGGGTGACATCCCTGGCACTCAGCGCCGCCCT	416	29	39	283	65	36	9.75862	7.25641	4.35385
>Cas13-0078	>Cas13-66	CACACCACCGTACTCCCACCTTTGCTGCGTCCCTC	549	41	158	281	69	35	6.85366	1.77848	4.07246
>Cas13-0080	>Cas13-67	GCCCCCAGTTTGTCCTGTACCGTCTCGCGCGCTCCA	514	77	85	275	77	36	3.57143	3.23529	3.57143
>Cas13-0082	>Cas13-68	CCACCCCATCTGTCCCGTCCCCCTGCTGTGTCCCT	520	18	171	271	60	35	15.0556	1.5848	4.51667
>Cas13-0083	>Cas13-69	CCACCCCATCTGTCTCGTCCCCCTGCTGTGTCCCTC	516	26	150	259	81	36	9.96154	1.72667	3.19753
>Cas13-0085	>Cas13-70	CACACCACCGTACTTCCACCTTTGCTGCGTCCCCCA	516	42	154	255	65	36	6.07143	1.65584	3.92308
>Cas13-0086	>Cas13-71	CCACCCCATCTGTCCCATCCCCCTGCTGTGTCCCTC	447	31	103	250	63	36	8.06452	2.42718	3.96825
>Cas13-0087	>Cas13-72	CCACCCCATCTGTCCCGTCCCCCTGCTGTGTCCCTG	558	18	228	246	66	36	13.6667	1.07895	3.72727
>Cas13-0090	>Cas13-73	CCTGGTGGGCGCCCTCGACCTTCAACTTTGGCCGGA	362	40	53	237	32	36	5.925	4.4717	7.40625
>Cas13-0091	>Cas13-74	CCACCCCATTTGTCCCGTCCCCCTGCTGTGTCCCTC	436	34	109	237	56	36	6.97059	2.17431	4.23214
>Cas13-0092	>Cas13-75	CCCACCACCGTACTCCCACCTTTGCTGCGTCCCCCA	414	12	115	235	52	36	19.5833	2.04348	4.51923
>Cas13-0094	>Cas13-76	CCGGCAGTAGGTTGCAAACGTCCTCGGTTTCCGCTT	311	14	16	228	53	36	16.2857	14.25	4.30189
>Cas13-0095	>Cas13-77	CTGGCAGTAGGTTGCAAACGTCCTCGGTTTCCGCTG	279	12	12	225	30	36	18.75	18.75	7.5
>Cas13-0107	>Cas13-78	AGGACCGGTGGCACCCTTGACACTCAGCACTGCCGC	278	34	28	183	33	36	5.38235	6.53571	5.54545
>Cas13-0108	>Cas13-79	CCCTGATGCGCTCCATGTCCGTCCTGTACCGGCAAT	288	33	54	178	23	36	5.39394	3.2963	7.73913
>Cas13-0114	>Cas13-80	TTGGCAGTAGGTTGCAAACGTCCTCGGTTTCCGCTT	193	10	16	154	13	36	15.4	9.625	11.8462
>Cas13-0126	>Cas13-81	TATGATCGGCGACAACCCTGGCGTTCAACTTGCCTT	174	25	13	130	6	36	5.2	10	21.6667
>Cas13-0136	>Cas13-82	AGGGATTGAGTTAACGGACATCCTTGGCCGCCCAGC	148	12	9	114	13	36	9.5	12.6667	8.76923
>Cas13-0137	>Cas13-83	TCAGACAGTGGCGTCCCCGACATTCAACTTGCTGAT	137	10	10	114	3	36	11.4	11.4	38
>Cas13-0139	>Cas13-84	TGAGAACTTGTGTTTGGACGTCCTCGGCCGCAAAGC	144	9	3	112	20	36	12.4444	37.3333	5.6
>Cas13-0188	>Cas13-85	GCCAAGGAACGTGGTTTATCGCTGGGAGATCGTGCA	110	8	11	76	15	36	9.5	6.90909	5.06667
>Cas13-0198	>Cas13-86	CAGTGGGGAGACGACCCCGGCTTTCAACTAGCGCCA	89	2	3	72	12	36	36	24	6
>Cas13-0221	>Cas13-87	AGAATTTCGTCGATCCGACCTTCATGCGAGGCTTGT	84	14	6	63	1	36	4.5	10.5	63
>Cas13-0225	>Cas13-88	CGCACCATAACGCAGCGGGCTTGTCTCCTTGTCACT	108	13	21	62	12	36	4.76923	2.95238	5.16667
>Cas13-0246	>Cas13-89	TCGACCCCCGTAGGTGTGTCGCTTGTTTGCCAGTGA	97	14	23	55	5	36	3.92857	2.3913	11
>Cas13-0263	>Cas13-90	CCCTGACCGAACCTATTGTCCATGCTAGATCCCAAC	68	11	5	51	1	36	4.63636	10.2	51
>Cas13-0284	>Cas13-91	CTGTGACGGGATAGGGGTCACCACTACCTACTTGCG	62	4	7	46	5	36	11.5	6.57143	9.2
>Cas13-0286	>Cas13-92	TCCAGCAGGCGTGGTTTATCGCTGGGAGCATGTTAT	62	4	10	46	2	36	11.5	4.6	23
>Cas13-0324	>Cas13-93	CCCAGGTGGCCCCCACTTTTTGTTCGCGAGTGAGTT	64	9	11	38	6	36	4.22222	3.45455	6.33333
>Cas13-0328	>Cas13-94	CCACTCAGCATCTATCCGTGGCGGGCCTGTCTCCTT	60	10	11	37	2	36	3.7	3.36364	18.5
>Cas13-0418	>Cas13-95	CATCACGTGGTATAGGTACGACATCGCTGGGAGTGT	51	7	14	28	2	36	4	2	14
>Cas13-0436	>Cas13-96	CGCGCGGTGGTTCGACGACCTATCGTCTTGGGTTTG	43	6	7	27	3	36	4.5	3.85714	9
